# Supplementary material for: Assessment of the Diagnostic Performance of Fully Automated Hepatitis E Virus (HEV) Antibody Tests
Source: Diagnostics (Basel). 2024 Mar 12;14(6):602. doi: 10.3390/diagnostics14060602 (PMC10969403; doi:10.3390/diagnostics14060602)
Supplement: Supplementary file 1 [file diagnostics-14-00602-s001.zip]

Archive with 1 entries (1 files):
- diagnostics-2906972-supplementary.pdf
